# Supplementary material for: Characteristics of the First Italian Older Adults Vaccinated with an Adjuvanted Respiratory Syncytial Virus (RSV) Vaccine
Source: Medicina (Kaunas). 2025 Jan 3;61(1):67. doi: 10.3390/medicina61010067 (PMC11766504; doi:10.3390/medicina61010067)
Supplement: Supplementary file 1 [file medicina-61-00067-s001.zip]

Archive with 1 entries (1 files):
- medicina-3396114-supplementary.pdf
